# Supplementary material for: Methylation quantitative trait locus analysis of osteoarthritis links epigenetics with genetic risk
Source: Hum Mol Genet. 2015 Oct 13;24(25):7432–44. doi: 10.1093/hmg/ddv433 (PMC4664171; doi:10.1093/hmg/ddv433)
Supplement: Supplementary Data [file supp_ddv433_ddv433supp_table1.xlsx]

## Sheet: Discovery 450K cohort
Patient information and genotypes from the discovery meQTL analysis. Shown are the genotypes for the four SNPs that correlated with DNA methylation.
Patient ID	Phenotype	Joint	Sex	Age at surgery (years)	Genotype at rs6976	Genotype at rs10948172	Genotype at rs3204689	Genotype at rs143383
965	OA	Knee	F	62	TT	AG	CG	CT
1350	OA	Knee	M	71	CC	AG	CC	CT
1874	OA	Knee	F	71	CC	AG	GG	CC
3062	OA	Knee	M	66	CC	AA	CG	TT
3125	OA	Hip	M	74	CC	GG	GG	TT
3131	OA	Knee	M	63	CT	AG	GG	TT
3150	OA	Knee	F	68	CC	AG	GG	TT
3343	OA	Knee	F	69	CC	AA	CG	CT
3368	OA	Knee	F	60	CT	AA	GG	CC
3383	OA	Knee	M	77	CC	AA	CG	CT
3390	OA	Knee	F	78	TT	AG	CG	CT
3391	OA	Knee	M	82	TT	GG	GG	TT
3393	OA	Knee	M	56	CT	AG	CG	TT
3396	OA	Knee	M	56	CT	AA	CC	CT
3411	OA	Knee	M	71	CT	AA	CG	TT
3417	OA	Hip	F	58	CC	AG	GG	TT
3452	OA	Hip	F	69	TT	AG	GG	CT
3502	OA	Knee	M	67	CT	GG	CG	CT
3504	OA	Knee	M	86	CT	AG	GG	CT
3510	OA	Knee	F	80	CC	AG	CC	TT
3511	OA	Knee	F	67	CT	AG	CG	CT
3555	OA	Knee	M	71	CT	AA	GG	TT
3661	OA	Knee	F	62	TT	AA	GG	TT
3662	OA	Knee	M	67	CT	GG	CG	CC
3667	OA	Knee	M	59	CC	AG	GG	CT
3672	OA	Knee	M	64	CT	AA	CG	TT
3682	OA	Knee	F	81	CT	GG	GG	TT
3686	OA	Knee	F	80	CT	AG	CC	CT
3697	OA	Knee	F	64	CT	AG	CC	TT
3703	OA	Knee	F	80	CC	AA	CG	CT
3705	OA	Knee	F	80	CT	AA	CC	TT
3727	OA	Hip	F	71	CT	AG	GG	CT
3771	OA	Knee	M	72	CT	AA	CG	CT
3916	OA	Knee	F	82	CT	AA	CG	CC
3931	OA	Knee	F	69	CC	AG	CG	CC
3933	OA	Knee	F	58	CC	AA	GG	CC
3975	OA	Knee	F	60	CC	AG	CC	CT
4243	OA	Knee	F	64	CT	AG	GG	TT
4247	OA	Knee	M	53	TT	AG	CG	CT
4263	OA	Hip	M	77	CC	AG	GG	CT
4277	OA	Knee	F	79	CT	AA	GG	TT
4280	OA	Knee	F	88	CT	AG	GG	CT
4286	OA	Knee	M	65	CT	AG	GG	TT
4290	OA	Hip	M	76	CC	AG	CG	CT
4295	OA	Hip	F	68	CT	AA	CG	TT
4311	OA	Knee	M	69	CC	AG	CG	CT
4313	OA	Knee	F	59	CT	AA	GG	CC
4319	OA	Knee	M	63	CC	AA	CG	TT
4350	OA	Knee	F	71	CC	AG	GG	CT
4378	OA	Knee	F	61	CT	AG	CG	CT
4386	OA	Knee	M	83	CT	AG	GG	CT
4388	OA	Knee	M	67	TT	AA	CG	CT
4396	OA	Knee	M	83	TT	AG	CG	CT
4399	OA	Knee	F	60	TT	AG	CG	CT
4428	OA	Hip	M	59	CT	AG	GG	CC
4449	OA	Knee	M	85	CT	GG	CG	TT
4459	OA	Knee	F	76	CT	AA	GG	CT
4479	OA	Hip	F	76	CC	AA	GG	TT
4480	OA	Knee	F	71	CC	AA	CG	TT
4485	OA	Hip	M	48	CT	AG	GG	CT
4490	OA	Hip	M	90	CT	AA	CG	CT
4507	OA	Knee	F	73	CC	AG	CC	CC
4517	OA	Knee	F	71	CT	AA	CC	TT
4542	OA	Knee	F	63	TT	AG	CG	CT
4552	OA	Knee	F	82	CC	AG	CG	TT
4554	OA	Knee	M	56	CT	AG	CG	CC
4556	OA	Knee	M	69	CC	AG	CC	TT
4569	OA	Knee	F	68	TT	AG	CG	CC
4574	OA	Knee	F	86	CT	AA	CG	TT
4631	OA	Hip	F	73	CC	AA	GG	TT
4647	OA	Knee	F	88	CC	AG	GG	TT
4663	OA	Hip	F	57	CC	AG	GG	CT
4702	OA	Knee	F	67	CC	AA	CG	CT
4703	OA	Knee	F	74	TT	AA	GG	TT
4705	OA	Hip	M	69	CT	AG	CG	CC
4713	OA	Hip	F	45	CT	AA	CC	CT
4791	OA	Hip	M	66	TT	AG	CG	CC
4806	OA	Knee	F	62	CT	AA	GG	TT
4836	OA	Knee	M	73	CT	AA	CG	TT
4841	OA	Hip	F	71	TT	AA	CG	CT
T007	NOF	Hip	F	71	CC	AA	CG	TT
T016	NOF	Hip	F	79	TT	AG	GG	CT
T023	NOF	Hip	F	68	CT	AG	CG	TT
T034	NOF	Hip	F	77	CT	AA	CC	TT
T036	NOF	Hip	F	73	CT	GG	CG	CC
T039	NOF	Hip	F	83	CC	AG	CG	TT
T058	NOF	Hip	F	84	CT	GG	CG	CT
T059	NOF	Hip	F	82	CC	AG	CG	CT
T076	NOF	Hip	M	76	CC	AA	GG	CC
T094	NOF	Hip	F	83	CT	AA	CC	TT
T107	NOF	Hip	F	68	TT	AG	CG	TT
T117	NOF	Hip	M	85	CT	AA	CG	CC
T123	NOF	Hip	F	78	CT	AA	GG	CT
T126	NOF	Hip	M	74	CT	AA	CG	TT
T141	NOF	Hip	F	84	CT	AA	CC	CT
T142	NOF	Hip	F	78	CT	AA	CG	CT
T144	NOF	Hip	M	75	CC	AA	CG	TT
T145	NOF	Hip	F	83	TT	AA	CC	CT
T148	NOF	Hip	F	78	CT	AG	CC	CT

## Sheet: Replication cohort
Patient information and genotypes from the replication cohort of 45 patients.										Patient information for the additional 17 OA knee samples used for the replication of the rs10948172 meQTL.
Patient ID	Phenotype	Joint	Sex	Age at surgery (years)	Genotype at rs6976	Genotype at rs10948172	Genotype at rs3204689	Genotype at rs143383		Patient ID	Phenotype	Joint	Sex	Age at surgery (years)	Genotype at rs10948172
4430	OA	Knee	M	68	CC	AA	GG	CT		3281	OA	Knee	F	64	GG
4460	OA	Knee	F	72	CC	AG	CC	TT		3559	OA	Knee	F	53	AG
4549	OA	Knee	M	64	TT	AG	GG	CT		3834	OA	Knee	M	77	AG
4762	OA	Knee	M	56	CT	AA	CG	TT		4244	OA	Knee	M	78	AA
4763	OA	Knee	F	61	CT	AG	GG	TT		4545	OA	Knee	M	81	AA
4793	OA	Hip	F	73	CT	AA	CG	CT		4708	OA	Knee	M	77	AA
4794	OA	Hip	M	58	CT	GG	GG	CT		4810	OA	Knee	F	66	AA
4849	OA	Hip	F	67	CT	GG	GG	CC		4814	OA	Knee	F	78	AG
4851	OA	Knee	M	58	TT	GG	CG	CT		4963	OA	Knee	F	68	AA
4854	OA	Hip	F	45	TT	AG	CG	TT		4966	OA	Knee	F	87	AA
4864	OA	Hip	F	67	TT	AG	CG	CT		5133	OA	Knee	M	65	GG
4876	OA	Hip	F	45	CT	AG	GG	TT		5160	OA	Knee	M	74	AG
4901	OA	Knee	F	68	CT	AA	CC	CT		5290	OA	Knee	M	62	AG
4923	OA	Knee	M	82	CT	AA	CG	TT		5342	OA	Knee	F	70	AA
4927	OA	Knee	F	60	CT	AG	CG	TT		5396	OA	Knee	F	51	AA
4965	OA	Knee	F	63	CT	AA	GG	CT		5400	OA	Knee	F	62	AA
4972	OA	Knee	M	59	CT	AA	CC	TT		5554	OA	Knee	M	84	AA
4974	OA	Knee	F	69	CT	AA	GG	CT
4988	OA	Knee	M	62	CT	AA	CG	TT
4994	OA	Knee	F	61	CT	AA	CG	CT
5000	OA	Knee	M	54	CT	AA	CG	CT
5009	OA	Knee	F	57	CC	AG	GG	CT
5019	OA	Knee	M	50	CT	GG	GG	TT
5023	OA	Knee	M	75	CT	AA	CC	TT
5034	OA	Knee	F	73	CT	AG	CG	CC
5050	OA	Knee	F	61	CT	AA	CC	TT
5057	OA	Knee	M	82	CT	GG	CG	CC
5061	OA	Knee	F	73	CT	AA	GG	TT
5072	OA	Hip	F	66	CT	AA	CG	CT
5121	OA	Hip	F	89	CT	AA	CG	CT
5130	OA	Knee	M	81	TT	AG	CG	TT
5137	OA	Hip	F	52	CT	AA	GG	CT
5139	OA	Knee	F	64	CT	AA	GG	CT
5140	OA	Knee	M	74	CT	AG	CG	CT
5162	OA	Hip	F	52	CT	AG	GG	CT
5167	OA	Hip	F	76	CT	AA	GG	CC
5222	OA	Knee	F	76	CC	AG	CC	TT
5293	OA	Hip	M	73	CC	AA	CG	TT
5343	OA	Hip	F	61	TT	AA	CG	CC
5349	OA	Hip	F	65	CT	AA	CG	TT
T150	NOF	Hip	F	80	-	-	CC	CT
T151	NOF	Hip	M	62	-	-	CG	CT
T152	NOF	Hip	F	95	-	-	CG	CC
T154	NOF	Hip	M	75	-	-	CG	CT
T158	NOF	Hip	M	79	-	-	CC	CC

## Sheet: cg20913747
Information and genotypes for the knee OA patients in whom DNA from peripheral whole blood, synovium and fat pad was analysed at the SUPT3H/RUNX2 rs10948172 meQTL, CpG cg20913747
Patient ID	Tissue	Joint	Sex	Age at surgery (years)	Genotype at rs10948172		Patient ID	Tissue	Joint	Sex	Age at surgery (years)	Genotype at rs10948172		Patient ID	Tissue	Joint	Sex	Age at surgery (years)	Genotype at rs10948172
4405	blood	knee	F	61	GG		1874	synovium	knee	F	71	AG		1888	fat pad	knee	F	42	AA
4419	blood	knee	F	64	AG		3085	synovium	knee	F	55	AA		1974	fat pad	knee	M	53	AA
4422	blood	knee	F	74	GG		3136	synovium	knee	M	81	AA		2051	fat pad	knee	M	63	AA
4429	blood	knee	M	65	AA		3281	synovium	knee	F	64	GG		3055	fat pad	knee	M	69	AA
4432	blood	knee	F	72	AG		3297	synovium	knee	F	78	GG		3060	fat pad	knee	M	76	AA
4438	blood	knee	M	75	AG		3304	synovium	knee	F	65	GG		3082	fat pad	knee	M	82	AA
4449	blood	knee	M	85	GG		3330	synovium	knee	M	69	AA		3085	fat pad	knee	F	55	AA
4454	blood	knee	F	65	GG		3334	synovium	knee	F	72	AG		3122	fat pad	knee	F	68	AG
4458	blood	knee	M	66	AG		3347	synovium	knee	F	64	GG		3131	fat pad	knee	M	63	AG
4459	blood	knee	F	76	AA		3348	synovium	knee	M	56	AG		3189	fat pad	knee	F	65	AA
4460	blood	knee	F	72	AG		3390	synovium	knee	F	78	AG		3198	fat pad	knee	M	66	AG
4470	blood	knee	M	77	AG		3393	synovium	knee	M	56	AG		3215	fat pad	knee	F	74	AA
4480	blood	knee	F	71	AG		3399	synovium	knee	F	54	AG		3280	fat pad	knee	F	86	AG
4483	blood	knee	F	72	AG		3411	synovium	knee	M	71	AA		3297	fat pad	knee	F	78	GG
4488	blood	knee	M	61	AG		3502	synovium	knee	M	67	GG		3312	fat pad	knee	M	63	AG
4516	blood	knee	M	76	AA		3712	synovium	knee	F	67	AA		3335	fat pad	knee	M	74	AG
4517	blood	knee	F	71	AA		3975	synovium	knee	F	60	AG		3343	fat pad	knee	F	69	AA
4519	blood	knee	M	58	AA		4288	synovium	knee	M	85	AG		3348	fat pad	knee	M	56	AG
4525	blood	knee	M	75	AA		4338	synovium	knee	F	79	AA		3360	fat pad	knee	M	63	AA
4526	blood	knee	M	84	AG		4429	synovium	knee	M	65	AA		3384	fat pad	knee	F	71	AA
4538	blood	knee	M	54	AG		4432	synovium	knee	F	72	AG		3410	fat pad	knee	F	62	AG
4539	blood	knee	M	88	AA		4552	synovium	knee	F	82	AG		3458	fat pad	knee	F	71	AG
4542	blood	knee	F	63	AG		4851	synovium	knee	M	51	GG		3511	fat pad	knee	F	67	AG
4544	blood	knee	F	64	AA		4983	synovium	knee	M	75	AG		3555	fat pad	knee	M	71	AA
4552	blood	knee	F	82	AG		4984	synovium	knee	M	62	AA		3662	fat pad	knee	F	76	GG
4578	blood	knee	M	52	AG		5014	synovium	knee	M	55	AA		3772	fat pad	knee	M	72	AA
4587	blood	knee	M	76	AG		5019	synovium	knee	M	50	GG		3834	fat pad	knee	M	77	AG
4596	blood	knee	M	73	AG		5023	synovium	knee	M	75	AA		3912	fat pad	knee	F	73	AG
4597	blood	knee	M	58	AG		5240	synovium	knee	F	62	AA		4244	fat pad	knee	M	78	AA
4613	blood	knee	F	78	GG		5254	synovium	knee	F	62	AA		4251	fat pad	knee	M	56	AG
4641	blood	knee	M	53	AG		5271	synovium	knee	F	68	AG		4278	fat pad	knee	M	67	AA
4660	blood	knee	F	69	GG		5281	synovium	knee	F	59	AG		4286	fat pad	knee	M	65	AG
4688	blood	knee	M	62	GG		5291	synovium	knee	M	77	AA		4288	fat pad	knee	M	85	AG
4692	blood	knee	F	75	GG		5299	synovium	knee	F	75	AG		4304	fat pad	knee	M	70	AG
4702	blood	knee	F	67	AA		5300	synovium	knee	M	87	GG		4308	fat pad	knee	F	55	AA
4734	blood	knee	F	59	GG		5377	synovium	knee	M	80	AA		4356	fat pad	knee	F	48	AA
4762	blood	knee	M	56	AA		5378	synovium	knee	M	65	AG		4371	fat pad	knee	M	49	GG
4763	blood	knee	F	61	AG		5380	synovium	knee	M	72	AA		4448	fat pad	knee	F	61	AG
4776	blood	knee	F	72	GG		5396	synovium	knee	F	52	AA		4459	fat pad	knee	F	76	AA
4801	blood	knee	M	61	GG		5400	synovium	knee	F	62	AA		4461	fat pad	knee	F	60	AG
4814	blood	knee	F	78	AG		5410	synovium	knee	M	67	AG		4475	fat pad	knee	F	70	AA
4851	blood	knee	M	58	GG		5422	synovium	knee	F	62	GG		4480	fat pad	knee	F	71	AG
4905	blood	knee	M	70	AA		5479	synovium	knee	M	67	AG		4495	fat pad	knee	F	78	AG
4912	blood	knee	M	45	AA		5482	synovium	knee	M	91	AG		4510	fat pad	knee	F	68	AA
4927	blood	knee	F	60	AG		5504	synovium	knee	M	68	AA		4512	fat pad	knee	F	55	AG
4928	blood	knee	F	78	GG		5506	synovium	knee	F	71	GG		4576	fat pad	knee	F	81	AG
4950	blood	knee	M	84	GG		5509	synovium	knee	M	62	AA		4580	fat pad	knee	F	70	AG
4971	blood	knee	M	64	AA		5512	synovium	knee	F	66	AG		4608	fat pad	knee	M	57	AA
4972	blood	knee	M	59	AA		5541	synovium	knee	M	53	AA		4637	fat pad	knee	F	79	GG
4974	blood	knee	F	69	AA		5550	synovium	knee	M	57	AG		4639	fat pad	knee	F	78	AA
4983	blood	knee	M	75	AG		5551	synovium	knee	M	49	AA		4645	fat pad	knee	F	77	AA
4984	blood	knee	M	62	AA		5552	synovium	knee	F	54	AA		4657	fat pad	knee	M	69	GG
4985	blood	knee	F	57	AA		5558	synovium	knee	F	75	AG		4659	fat pad	knee	F	62	AA
4986	blood	knee	M	64	AA		5561	synovium	knee	F	71	AG		4664	fat pad	knee	M	69	AA
4987	blood	knee	M	55	AA		5563	synovium	knee	M	64	AA		4676	fat pad	knee	M	67	AA
4994	blood	knee	F	61	AA		5564	synovium	knee	F	73	AG		4708	fat pad	knee	M	77	AA
4998	blood	knee	M	69	GG		5569	synovium	knee	F	63	AG		4758	fat pad	knee	F	72	AG
5003	blood	knee	M	64	AA		5572	synovium	knee	F	72	AA		4761	fat pad	knee	F	82	AA
5007	blood	knee	F	76	AA		5575	synovium	knee	M	61	AA		4805	fat pad	knee	F	65	AA
5010	blood	knee	F	74	AG		5579	synovium	knee	F	77	AA		5380	fat pad	knee	M	72	AA
5014	blood	knee	M	55	AA		5597	synovium	knee	M	71	AA		5422	fat pad	knee	F	62	GG
5020	blood	knee	F	75	GG		5603	synovium	knee	F	79	AG		5562	fat pad	knee	M	73	AG
5031	blood	knee	F	56	AA		5608	synovium	knee	M	77	AA		5569	fat pad	knee	F	63	AG
5050	blood	knee	F	61	AA		5613	synovium	knee	M	75	AA		5575	fat pad	knee	M	61	AA
5057	blood	knee	M	82	GG		5614	synovium	knee	M	60	AG		5579	fat pad	knee	F	77	AA
5061	blood	knee	F	73	AA		5622	synovium	knee	F	61	AA		5622	fat pad	knee	F	61	AA
5066	blood	knee	F	77	AG		5632	synovium	knee	F	52	AA		5650	fat pad	knee	F	73	AG
5068	blood	knee	M	85	GG		5643	synovium	knee	M	76	AG		5700	fat pad	knee	M	70	AA
5075	blood	knee	F	61	GG		5644	synovium	knee	M	76	AG		34880	fat pad	knee	F	65	AA
5078	blood	knee	M	63	GG		5648	synovium	knee	F	66	GG		207218	fat pad	knee	M	68	GG
5101	blood	knee	F	76	AG		5652	synovium	knee	F	82	AG		234515	fat pad	knee	M	58	AG
5221	blood	knee	F	62	GG		5654	synovium	knee	M	85	AG		333031	fat pad	knee	M	75	AA
							5665	synovium	knee	M	61	AG		395254	fat pad	knee	F	60	GG
							5670	synovium	knee	F	73	AA		421423	fat pad	knee	M	71	AA
							5676	synovium	knee	M	60	AA		1284908	fat pad	knee	F	82	AG
							5677	synovium	knee	M	54	GG		8114677	fat pad	knee	F	62	AA
							5680	synovium	knee	F	70	AA		8151763	fat pad	knee	F	88	AA
							5681	synovium	knee	F	51	AA		8157401	fat pad	knee	M	58	AA
							5692	synovium	knee	F	66	AA
							5694	synovium	knee	F	81	AA
							5700	synovium	knee	M	70	AA
							1066778	synovium	knee	F	69	AG
							8041192	synovium	knee	M	72	AG
							8141067	synovium	knee	M	69	AA

## Sheet: cg12301962
Information and genotypes for the knee OA patients in whom DNA from peripheral whole blood, synovium and fat pad was analysed at the ALDH1A2 rs3204689 meQTL, CpG cg12301962
Patient ID	Tissue	Joint	Sex	Age at surgery (years)	Genotype at rs3204689		Patient ID	Tissue	Joint	Sex	Age at surgery (years)	Genotype at rs3204689		Patient ID	Tissue	Joint	Sex	Age at surgery (years)	Genotype at rs3204689
4432	blood	knee	F	72	CC		3085	synovium	knee	F	55	CC		3085	fat pad	knee	F	55	CC
4459	blood	knee	F	76	GG		3281	synovium	knee	F	64	CC		3122	fat pad	knee	F	68	GG
4460	blood	knee	F	72	CC		3297	synovium	knee	F	78	GG		3131	fat pad	knee	M	63	GG
4461	blood	knee	F	60	GC		3334	synovium	knee	F	72	GC		3215	fat pad	knee	F	74	GG
4480	blood	knee	F	71	GC		3390	synovium	knee	F	78	GC		3312	fat pad	knee	M	63	CC
4512	blood	knee	F	55	GC		3411	synovium	knee	M	71	GC		3343	fat pad	knee	F	69	GC
4578	blood	knee	M	52	GG		3712	synovium	knee	F	67	GC		3348	fat pad	knee	M	56	GG
4597	blood	knee	M	58	GG		3975	synovium	knee	F	60	CC		3360	fat pad	knee	M	63	GG
4608	blood	knee	M	57	CC		4288	synovium	knee	M	85	GG		3458	fat pad	knee	F	71	GG
4761	blood	knee	F	82	GC		4432	synovium	knee	F	72	CC		3772	fat pad	knee	M	72	GC
4763	blood	knee	F	61	GG		4984	synovium	knee	M	62	GC		4244	fat pad	knee	M	78	GG
4776	blood	knee	F	72	CC		5019	synovium	knee	M	50	GG		4304	fat pad	knee	M	70	CC
4851	blood	knee	M	58	GC		5300	synovium	knee	M	87	GC		4475	fat pad	knee	F	70	GC
4905	blood	knee	M	70	GG		5400	synovium	knee	F	62	GG		4512	fat pad	knee	F	55	GC
4950	blood	knee	M	84	GG		5410	synovium	knee	M	67	CC		4580	fat pad	knee	F	70	CC
4971	blood	knee	M	64	GG		5479	synovium	knee	M	67	CC		4608	fat pad	knee	M	57	CC
4972	blood	knee	M	59	CC		5504	synovium	knee	M	68	GC		4761	fat pad	knee	F	82	GC
4974	blood	knee	F	69	GG		5506	synovium	knee	F	71	GG		5419	fat pad	knee	F	72	GC
4984	blood	knee	M	62	GC		5509	synovium	knee	M	62	CC		5562	fat pad	knee	M	73	GG
4985	blood	knee	F	57	GC		5541	synovium	knee	M	53	GG		5575	fat pad	knee	M	61	GC
4986	blood	knee	M	64	GC		5550	synovium	knee	M	57	GG		5579	fat pad	knee	F	77	CC
4987	blood	knee	M	55	GC		5551	synovium	knee	M	49	GC		5710	fat pad	knee	F	70	CC
4994	blood	knee	F	61	GC		5552	synovium	knee	F	54	GC		5711	fat pad	knee	M	78	CC
4998	blood	knee	M	69	GC		5558	synovium	knee	F	75	GC		5712	fat pad	knee	F	67	CC
5003	blood	knee	M	64	GG		5563	synovium	knee	M	64	CC		5740	fat pad	knee	F	87	CC
5007	blood	knee	F	76	GG		5572	synovium	knee	F	72	GC		34880	fat pad	knee	F	65	GC
5014	blood	knee	M	55	GC		5608	synovium	knee	M	77	GC		333031	fat pad	knee	M	75	CC
5020	blood	knee	F	75	CC		5613	synovium	knee	M	75	GC		444851	fat pad	knee	F	73	GC
5050	blood	knee	F	61	CC		5614	synovium	knee	M	60	GG		1284908	fat pad	knee	F	82	GC
5057	blood	knee	M	82	GG		5622	synovium	knee	F	61	GC		8114677	fat pad	knee	F	62	GG
5061	blood	knee	F	73	GG		5632	synovium	knee	F	52	GC		8157401	fat pad	knee	M	58	GC
5066	blood	knee	F	77	CC		5643	synovium	knee	M	76	GG
5075	blood	knee	F	61	CC		5644	synovium	knee	M	76	GC
5078	blood	knee	M	63	CC		5648	synovium	knee	F	66	GG
5221	blood	knee	F	62	CC		5654	synovium	knee	M	85	GG
							5670	synovium	knee	F	73	CC
							5676	synovium	knee	M	60	CC
							5677	synovium	knee	M	54	GC
							5680	synovium	knee	F	70	GG
							5681	synovium	knee	F	51	CC
							5694	synovium	knee	F	81	GG
							5740	synovium	knee	F	87	CC
