# Supplementary material for: Methylation quantitative trait locus analysis of osteoarthritis links epigenetics with genetic risk
Source: Hum Mol Genet. 2015 Oct 13;24(25):7432–44. doi: 10.1093/hmg/ddv433 (PMC4664171; doi:10.1093/hmg/ddv433)
Supplement: Supplementary Data [file supp_ddv433_ddv433supp_table2.xlsx]

## Sheet: Sheet1
Supplementary Table 2. The restriction fragment length polymorphism (RFLP) and pyrosequencing (pyro) genotyping assays used.
For rs10948172 and rs10492367, we were unable to design assays and proxy SNPs, in perfect LD with these target SNPs, were therefore used.
SNP	Nearest Gene	Alleles	Proxy SNP	Proxy alleles	Assay Type	Forward primer (5'-3')	Reverse primer (5'-3')	Sequencing primer (5'-3')
rs6976	GLT8D1	C/T			Pyro	CATCTTTTTCCATGGCTTGCTACC	[Btn]TTCCAGACCCAACAGGCAAATT	GCAACTGTTACTTCCCA
rs12107036	TP63	A/G			Pyro	[Btn]AGAGAATAAATGCTGCACTGTCTT	ACCTTTCTCTCTAGCCGGGTTAT	CTCTAGCCGGGTTATC
rs10948172	SUPT3H	A/G	rs4644056	T/G	RFLP	CCTAACTGACAGCTCTTG	CACAGACATACTGCATGTG
rs9350591	FILIP1	C/T			RFLP	CATAAGAAAGGCATGTTGC	CAGCTTTCATTGTATAACAAC
rs3815148	COG5	A/C			RFLP	TGACCTGTTAGTTGGCATC	TGTCTGAGGTAATTACAGG
rs4836732	ASTN2	T/C			Pyro	[Btn]AGCATTGTGAGCAGCAAAACCT	AATGGGTTTTCTTCTTAGACCTCA	TTCTTCTTAGACCTCAGAAA
rs10492367	KLHDC5	G/T	rs11049204	A/G	RFLP	GCTCTTAACCATCTTTCAACC	CATATAGATTTACAAAAGGC
rs835487	CHST11	A/G			RFLP	GGAGTGAGCCAGAACAGATAAG	CGTGAATTTGGTCCAGCAGAG
rs11842874	MCF2L	A/G			Pyro	[Btn]GACAAAATTCAACGGCAGGC	TGAGTGACGGCAGCGAGT	GCCCCATCCCGACTC
rs225014	DIO2	T/C			Pyro	TGGGTACCATTGCCACTGT	[Btn]TCCAGTGTGGTGCATGTCTC	GTTGTCACCTCCTTCTG
rs945006	DIO3	T/G			Pyro	GTCCCTGGTAGGGGAAGTG	[Btn]AGCGGGGGAAACTACCCT	GGGGAAGTGATGTCG
rs3204689	ALDH1A2	G/C			RFLP	TTCAAAGCAAAACATGAAATGG	AGCTCAGAAGCGGTGAACTG
rs8044769	FTO	C/T			Pyro	AATCTTGACACGGCTGAAGAGT	[Btn]GGGTGTATCTCACCTACAAATGAA	GCTGAAGAGTCAGGAGTG
rs12982744	DOT1L	C/G			RFLP	GTAGAACCCAGTGCTTCCGGC	CTGCGTGATTTGACTGCGTG
rs6094710	NCOA3	G/A			Pyro	[Btn]GATTTTTCACTGGGGATGGG	CAAGTGAGCACGTACACAACTCC	CACAACTCCAATAAACACAT
rs143383	GDF5	C/T			Pyro	TCAAGCCCTCAGTCAGTTGTG	[Btn]GCAGCTGAAAATAACTCGTTCTTG	AGGAGAAAGGGGGCG
